# Supplementary material for: Behavior Change Interventions Delivered through Interpersonal Communication, Agricultural Activities, Community Mobilization, and Mass Media Increase Complementary Feeding Practices and Reduce Child Stunting in Ethiopia
Source: J Nutr. 2019 Jun 5;149(8):1470–81. doi: 10.1093/jn/nxz087 (PMC6686053; doi:10.1093/jn/nxz087)
Supplement: nxz087_Supplemental_Files [file nxz087_supplemental_files.zip]

Archive with 5 entries (5 files):
- Online Supporting Materials_Figure1_14March2019.pdf
- Online Supporting Materials_Table1_27March2019.pdf
- Online Supporting Materials_Table2_27March2019.pdf
- Online Supporting Materials_Table3_27March2019.pdf
- Online Supporting Materials_Table4_27March2019.pdf
